# Supplementary material for: Modeling Supply and Demand Dynamics of Vaccines against Epidemic-Prone Pathogens: Case Study of Ebola Virus Disease
Source: Vaccines (Basel). 2023 Dec 25;12(1):24. doi: 10.3390/vaccines12010024 (PMC10819028; doi:10.3390/vaccines12010024)
Supplement: Supplementary file 1 [file vaccines-12-00024-s001.zip]

Archive with 1 entries (1 files):
- vaccines-2740248-supplementary.pdf
